# Supplementary material for: Insensitivity to the Spatial Repellent Action of Transfluthrin in Aedes aegypti: A Heritable Trait Associated with Decreased Insecticide Susceptibility
Source: PLoS Negl Trop Dis. 2015 Apr 16;9(4):e0003726. doi: 10.1371/journal.pntd.0003726 (PMC4400042; doi:10.1371/journal.pntd.0003726)
Supplement: S1 Table — (XLSX) [file pntd.0003726.s001.xlsx]

## Sheet: S1 Table
Table S1. Establishment of a diagnostic dose of transfluthrin for use in CDC bottle bioassays1.
	Knockdown
Dose2	15m	30m	45m	60m	24hr Mortality
7550	100	100	100	100	100
1510	100	100	100	100	100
755	100	100	100	100	100
377.5	100	100	100	100	100
188.8	100	100	100	100	100
94.4	26.7	50	76.7	96.7	93.3
47.6	3.3	3.3	60	86.7	90
7.6	0	0	0	0	0
1 F2 colony (unselected control) female mosquitoes, 5-8 days old, 24h sugar starved
2 ng per bottle
